# Supplementary material for: Antitumor Activities of a Humanized Cancer-Specific Anti-HER2 Monoclonal Antibody, humH2Mab-250 in Human Breast Cancer Xenografts
Source: Int J Mol Sci. 2025 Jan 26;26(3):1079. doi: 10.3390/ijms26031079 (PMC11817376; doi:10.3390/ijms26031079)
Supplement: Supplementary file 1 [file ijms-26-01079-s001.zip]

Archive with 1 entries (1 files):
- ijms-3425665-supplementary.pdf
